# Supplementary material for: Marginal and Para-Marginal Technique in Late Germectomy of Lower Third Molars
Source: Children (Basel). 2023 Jun 19;10(6):1077. doi: 10.3390/children10061077 (PMC10297225; doi:10.3390/children10061077)
Supplement: Supplementary file 1 [file children-10-01077-s001.zip]

Archive with 1 entries (1 files):
- children-2421357-supplementary.pdf
